# Supplementary material for: Particle-Assisted Dermal Penetration—A Simple Formulation Strategy to Foster the Dermal Penetration Efficacy
Source: Pharmaceutics. 2022 May 11;14(5):1039. doi: 10.3390/pharmaceutics14051039 (PMC9144500; doi:10.3390/pharmaceutics14051039)
Supplement: Supplementary file 1 [file pharmaceutics-14-01039-s001.zip]

Archive with 1 entries (1 files):
- pharmaceutics-1675980-supplementary.pdf
